# Supplementary material for: A Comparative Study of the Electrical and Electromechanical Responses of Carbon Nanotube/Polypropylene Composites in Alternating and Direct Current
Source: Sensors (Basel). 2022 Jan 9;22(2):484. doi: 10.3390/s22020484 (PMC8781245; doi:10.3390/s22020484)
Supplement: Supplementary file 1 [file sensors-22-00484-s001.zip]

Archive with 1 entries (1 files):
- sensors-1517143-supplementary.pdf
